# Supplementary material for: Midkine Is a Potential Therapeutic Target of Tumorigenesis, Angiogenesis, and Metastasis in Non-Small Cell Lung Cancer
Source: Cancers (Basel). 2020 Aug 24;12(9):2402. doi: 10.3390/cancers12092402 (PMC7563676; doi:10.3390/cancers12092402)
Supplement: Supplementary file 1 [file cancers-12-02402-s001.zip]

Archive with 2 entries (2 files):
- Figure S1-S15.pdf
- Figure S16.pdf
